# Supplementary material for: Revising the Role of Cortical Cytoskeleton during Secretion: Actin and Myosin XI Function in Vesicle Tethering
Source: Int J Mol Sci. 2021 Dec 28;23(1):317. doi: 10.3390/ijms23010317 (PMC8745698; doi:10.3390/ijms23010317)
Supplement: Supplementary file 1 [file ijms-23-00317-s001.zip]

Archive with 1 entries (1 files):
- ijms-1509196-supplementary.avi
